# Supplementary material for: Ex Vivo Analysis of Cell Differentiation, Oxidative Stress, Inflammation, and DNA Damage on Cutaneous Field Cancerization
Source: Int J Mol Sci. 2024 May 26;25(11):5775. doi: 10.3390/ijms25115775 (PMC11171589; doi:10.3390/ijms25115775)
Supplement: Supplementary file 1 [file ijms-25-05775-s001.zip]

Archive with 3 entries (2 files):
- ijms-2986682-supplementary/
- ijms-2986682-supplementary/Supplementary materials.pdf
- ijms-2986682-supplementary/Supplementary S1_western blotting.pdf
